# Supplementary material for: The DNMT1 inhibitor GSK-3484862 mediates global demethylation in murine embryonic stem cells
Source: Epigenetics Chromatin. 2021 Dec 15;14:56. doi: 10.1186/s13072-021-00429-0 (PMC8672470; doi:10.1186/s13072-021-00429-0)
Supplement: Supplementary file 3 — Additional file 3: Table S2. P-values for upregulation of indicated genes and transposons. [file 13072_2021_429_MOESM3_ESM.xlsx]

## Sheet: one-tailed t-test
GSK-3484862
P values
	Ctcfl	Magea4	Rhox1	Hormad-1	Sohlh-2	Dazl	Tuba3b	Gln	IAP-Ez
WT x TKO	0.002	0.003	0.0023	0.0179	0.005	0.0019	0.0127	0.0251	0.0221
WT x 2 uM	0.0198	0.0027	0.0175	0.0094	0.0212	0.0103	0.0036	0.0111	0.0823
WT x 10 uM	0.0073	0.0031	0.013	0.0167	0.033	0.0273	0.0193	0.0321	0.1148
