# Supplementary material for: The DNMT1 inhibitor GSK-3484862 mediates global demethylation in murine embryonic stem cells
Source: Epigenetics Chromatin. 2021 Dec 15;14:56. doi: 10.1186/s13072-021-00429-0 (PMC8672470; doi:10.1186/s13072-021-00429-0)
Supplement: Supplementary file 4 — Additional file 4: Table S3. Mapping and conversion statistics for Whole Genome Bisulfite Sequencing data used in this publication. [file 13072_2021_429_MOESM4_ESM.xlsx]

## Sheet: Bisulfite libraries
Cell Type	Treatment	Day	Data Source	Sequencing Type	Total read pairs	Aligned read pairs (mm10)	Mapping efficiency (mm10)	Unique read pairs	Non-unique read pairs	Total reads corresponding to C's (mm10 - CpG context)	Total reads corresponding to methylated C's (mm10 - CpG context)	Total number of C's analysed (mm10 - CpG context)	C methylation (mm10 - CpG context)
WT	0.1% DMSO	6	original data	PE150bp	4421872	3797530	0.859	3368427 (76.2%)	429103 (9.7%)	5272409	3616798	4739206	0.686461
WT	0.1% DMSO	14	original data		75324977	66872749	0.888	58817586 (78.1%)	8055163 (10.7%)	68463986	45531623	32815633	0.663125
WT	2mM GSK-3484862 (MedChemTech)	6	original data		192937052	170650029	0.884	151529363 (78.5%)	19120666 (9.9%)	212787785	37069131	41694668	0.171559
WT	2mM GSK-3484862 (ChemieTek)	6	original data		5662063	4850229	0.857	4296566 (75.9%)	553663 (9.8%)	7232194	1302366	6358592	0.177687
WT	2mM GSK-3484862 (MedChemTech)	14	original data		375209854	334157731	0.891	293502834 (78.2%)	40654897 (10.8%)	328649424	55815682	42976514	0.168181
WT	2mM GSK-3484862 (ChemieTek)	14	original data		11079340	9845895	0.889	8680232 (78.3%)	1165663 (10.5%)	12428474	2141491	10389640	0.170918
WT	10mM GSK-3484862 (MedChemTech)	6	original data		12835093	11054869	0.861	9782672 (76.2%)	1272197 (9.9%)	15704276	2628142	12579073	0.166282
WT	10mM GSK-3484862 (ChemieTek)	6	original data		5500714	4761557	0.866	4232349 (76.9%)	529208 (9.6%)	6888636	1145719	6090870	0.164116
WT	10mM GSK-3484862 (MedChemTech)	14	original data		9538608	8359177	0.876	7415369 (77.7%)	943808 (9.9%)	11836636	1993456	9956329	0.166983
WT	10mM GSK-3484862 (ChemieTek)	14	original data		8715880	7824684	0.898	6842671 (78.5%)	982013 (11.3%)	8942484	1532756	7769005	0.169706
DNMT TKO	0.1% DMSO	6	original data		4289175	3690307	0.86	3286552 (76.6%)	403755 (9.4%)	5511353	25138	4956555	0.00433735
DNMT TKO	0.1% DMSO	14	original data		9909625	8762755	0.884	7665243 (77.4%)	1097512 (11.1%)	11068858	51285	9404756	0.00464376
WT	0.1mM 5-azacytidine	2 days post recovery	original data		1920059	1645685	0.857	1468218 (76.5%)	177467 (9.2%)	2411910	1535803	2218430	0.634382
WT	0.3mM 5-azacytidine	2 days post recovery	original data		2155242	1841786	0.855	1648293 (76.5%)	193493 (9.0%)	2835972	1623457	2602492	0.569115
WT	0.1% DMSO	2 days post recovery	original data		2899388	2507752	0.865	2240332 (77.3%)	267420 (9.2%)	3555952	2475151	3251231	0.696321
WT			Li. et al (2015) Genome Biol.	PE200bp	354250987	277551633	0.783	238581946 (67.3%)	38969687 (11.0%)	243625968	157167035	41061968	0.671125
DNMT1_KO			Li. et al (2015) Genome Biol.		370959258	331465069	0.894	279850913 (75.4%)	51614156 (13.9%)	293477351	49534534	40568781	0.17743
DNMT3A/3B_KO			Li. et al (2015) Genome Biol.		147160169	129158859	0.878	111318078 (75.6%)	17840781 (12.1%)	123394562	19785147	36805937	0.167168
